# Supplementary material for: In Silico Identification of Putative Allosteric Pockets and Inhibitors for the KRASG13D-SOS1 Complex in Cancer Therapy
Source: Int J Mol Sci. 2025 Apr 2;26(7):3293. doi: 10.3390/ijms26073293 (PMC11989364; doi:10.3390/ijms26073293)
Supplement: Supplementary file 1 [file ijms-26-03293-s001.zip]

Archive with 1 entries (1 files):
- ijms-3515301-supplementary.pdf
